# Supplementary material for: Genetic Divergence in Domestic Japanese Quail Inferred from Mitochondrial DNA D-Loop and Microsatellite Markers
Source: PLoS One. 2017 Jan 20;12(1):e0169978. doi: 10.1371/journal.pone.0169978 (PMC5249226; doi:10.1371/journal.pone.0169978)
Supplement: S2 Table — (XLSX) [file pone.0169978.s005.xlsx]

## Sheet: Sheet1
S2 Table. Origins and genetic characteristics of Japanese quail lines and populations used in this study
Line and population	Origin	Description	Year	Reference
LWC	Japan (established by crossmating with quail from the United States)	laboratory line with myotonic dystrophy, WE-derived line	1993a	23. Shen et al. (2000)
Quv	Japan (established by crossmating with quail from the United States)	laboratory line lacking the nerve neurofilament, WE-derived line	1990a	50. Yamasaki et al. (1991)
RWN	Japan (established by crossmating with quail from the United States)	laboratory line with type II glycogenosis, WE-derived line	1993a	51. Murakami et al. (1980) 52. Nunoya et al. (1983)
WE	Japan (established by crossmating with quail from the United States)	laboratory line with white eggshell	1972a	10. Mizutani (2003)
AWE	Japan (established by crossmating with quail from the United States)	laboratory line with sex-linked recessive albinism, WE-derived line	1975a	10. Mizutani (2003)
AMRP	Japan	laboratory line with recessive "panda" plumage color, derived from quail in a Japanese farm	1966a	53. Mizutani et al. (1974)
rb-TKP	Japan	laboratory line with recessive black plumage color, established at a Japanese company	1983a	10. Mizutani (2003)
NIES-L	Japan	laboratory line with low antibody production against an inactivated Newcastle disease virus antigen	1980c	56. Takahashi et al. (1984)
JD	The Netherlands	meat-type line	2003b	25. Kawahara-Miki et al. (2013)
JW	The Netherlands	meat-type line	2003b	25. Kawahara-Miki et al. (2013)
Estonia	Estonia	meat-type line	1992c	24. Tadano et al. (2014)
NIES-Br	Brazil	meat-type line	1992c	this study
NIES-Fr	France	meat-type line	1992c	25. Kawahara-Miki et al. (2013)
NIES-Hn	Hungary	meat-type line	1992c	this study
W	Japan	laboratory line derived from wild-captured Japanese quail	1965-1968, 1970d	57. Kawahara (1978)
commercial	Japan	commercial layer purchased from Motoki Corporation, Saitama, Japan	2012-2014e	this study
wild	Tsushima Is., Japan	wild population	-	this study
	Honshu, Japan	wild population	-	this study
	the Liaodong Peninsula, China	wild population	-	this study
aThe year when the line was established at or introduced into Nippon Institute for Biological Science, Japan.
bThe year when the line was introduced into Shinshu University.
cThe year when the line was established at or introduced into National Institute for Environmental Studies, Japan.
dThe years when the domestication of wild-captured quail started at the National Institute of Genetics, Japan.
eThe years when the individuals were purchased from a Japanese company.
