# Supplementary material for: Genetic Divergence in Domestic Japanese Quail Inferred from Mitochondrial DNA D-Loop and Microsatellite Markers
Source: PLoS One. 2017 Jan 20;12(1):e0169978. doi: 10.1371/journal.pone.0169978 (PMC5249226; doi:10.1371/journal.pone.0169978)
Supplement: S3 Table — (XLSX) [file pone.0169978.s006.xlsx]

## Sheet: Sheet1
S3 Table. Accession numbers of mitochondrial D-loop haplotypes of Japanese quail lines and populations examined in this study
Line and population*	Haplotype	Accession number
LWC (16)	JqD1	LC086816
Quv (16)	JqD3	LC086818
RWN (38)	JqD3	LC086822
	JqD5	LC086823
WE (40)	JqD1	LC086824
	JqD2	LC086825
	JqD3	LC086826
AWE (22)	JqD1	LC086819
	JqD2	LC086820
AMRP (16)	JqD2	LC086817
rb-TKP (16)	JqD1	LC086821
NIES-L (16)	JqD1	LC086832
JD (12)	JqD1	LC086828
JW (4)	JqD1	LC086829
Estonia (6)	JqD3	LC086827
NIES-Br (21)	JqD1	LC086830
NIES-Fr (14)	JqD3	LC086831
NIES-Hn (20)	JqD1	LC086833
W (37)	JqD1	LC086834
	JqD2	LC086836
	JqD5	LC086835
commercial (56)	JqD1	LC086837
	JqD2	LC086838
	JqD3	LC086840
	JqD4	LC086839
	JqD6	LC149870
wild (18)**	JqD1	LC086843‒LC086845, LC086848‒LC086853, LC086857, LC086858
	JqD2	LC086842, LC086854‒LC086856
	JqW1	LC086847
	JqW2	LC086846
	JqW3	LC086841
*The number in parenthesis indicates the number of individuals examined.
**The accession number of D-loop haplotype of each wild individual is described in S1 Table.
