# Supplementary material for: Genetic Divergence in Domestic Japanese Quail Inferred from Mitochondrial DNA D-Loop and Microsatellite Markers
Source: PLoS One. 2017 Jan 20;12(1):e0169978. doi: 10.1371/journal.pone.0169978 (PMC5249226; doi:10.1371/journal.pone.0169978)
Supplement: S4 Table — (XLSX) [file pone.0169978.s007.xlsx]

## Sheet: Sequence Data
S4 Table. Variable sites in the 278 (279)-bp D-loop region of nine haplotypes
Haplotype	Variable site (bp)
	7	68	145	152	163	164	170	173	186	193	214	225
D1	C	C	A	A	-	C	G	A	T	A	G	G
D2	T	.	.	.	.	T	.	G	.	.	.	.
D3	T	.	.	G	.	T	A	G	.	G	.	.
D4	.	T	.	.	.	.	.	.	.	.	.	.
D5	T	.	.	.	.	T	A	G	.	G	.	.
D6	T	.	G	.	.	T	.	G	.	.	A	.
W1	T	.	.	.	T	.	.	G	.	.	A	.
W2	T	.	.	.	.	T	.	G	C	.	.	.
W3	T	.	.	.	.	.	.	G	.	.	.	A
type of substitution	P	S	S	S	I	P	P	P	S	P	P	S
P: parsimony-informative sites
S: singleton
I : indel

## Sheet: Info
Title	: file generated by PROSEQ v 2.91
Format
DataType	Nucleotide
9
Number Sites	11
Identical	.
Missing	N
Indel	-
