# Supplementary material for: Genetic Divergence in Domestic Japanese Quail Inferred from Mitochondrial DNA D-Loop and Microsatellite Markers
Source: PLoS One. 2017 Jan 20;12(1):e0169978. doi: 10.1371/journal.pone.0169978 (PMC5249226; doi:10.1371/journal.pone.0169978)
Supplement: S5 Table — (XLSX) [file pone.0169978.s008.xlsx]

## Sheet: Sheet1
S5 Table. The number of individuals for which each microsatellite marker was amplified
Line and population	Marker name and accession number
	NGJ0004	NGJ0008	NGJ0011	NGJ0012	NGJ0013	NGJ0015	NGJ0017	NGJ0018	NGJ0022	NGJ0024	NGJ0025	NGJ0026	NGJ0028	NGJ0030	NGJ0032	NGJ0035	NGJ0036	NGJ0039	NGJ0040	NGJ0043	NGJ0044	NGJ0045	NGJ0050
	AB973830	AB973834	AB973837	AB973838	AB973839	AB973841	AB973843	AB973844	AB973848	AB973850	AB973851	AB973852	AB973854	AB973856	AB973858	AB973861	AB973862	AB973865	AB973866	AB973869	AB973870	AB973871	AB973876
LWC*	40	40	40	40	40	40	39	40	40	40	40	40	40	40	40	40	40	33	40	40	40	40	40
Quv*	40	40	40	40	40	40	40	40	40	40	40	40	40	40	40	40	40	39	40	40	40	40	40
RWN*	40	40	40	40	40	40	40	40	40	40	40	40	40	40	40	40	40	39	40	40	40	40	40
WE*	40	40	40	40	40	40	40	40	40	40	40	40	40	40	40	40	40	33	40	40	40	40	40
AWE*	40	40	40	40	40	40	39	40	40	40	40	40	40	40	40	40	40	23	40	40	40	40	40
AMRP*	40	40	40	40	40	40	40	40	40	40	40	40	40	40	40	40	40	40	40	40	40	40	40
rb-TKP*	40	40	40	40	40	40	40	40	40	40	40	40	40	40	40	40	40	40	40	40	40	40	39
NIES-L	20	19	20	19	20	20	20	20	20	20	20	20	20	20	20	20	19	20	19	20	20	20	20
JD*	16	16	16	16	16	16	16	16	16	16	16	16	16	16	16	16	16	16	16	16	16	16	16
JW*	12	12	12	12	12	12	12	12	12	12	12	12	12	12	12	12	12	12	12	12	12	12	12
Estonia*	6	6	6	6	6	6	6	6	6	6	6	6	6	6	6	6	6	6	6	6	6	6	6
NIES-Br	21	20	21	21	21	21	21	21	21	21	21	21	21	21	19	21	20	19	21	21	21	21	21
NIES-Fr	19	16	19	19	19	19	19	19	19	19	19	19	19	19	19	19	16	19	19	19	19	19	19
NIES-Hn	20	20	20	19	20	20	19	20	20	20	20	20	20	20	20	19	20	20	20	20	20	20	18
W*	40	40	40	40	40	40	40	40	40	40	40	40	40	40	40	40	40	39	40	40	40	40	40
commercial**	56	57	57	57	57**	57	57	57	46	57	57	55	55	57	57	56	55	40	57	57	57	56	56
Tsushima Is.	2	2	2	2	2	2	2	2	2	2	2	2	2	2	2	2	2	2	2	2	2	2	2
Honshu	10	8	12	6	3	10	5	12	3	1	11	3	5	5	6	7	8	11	3	3	2	4	2
the Liaodong Peninsula	2	2	2	1	1	5	4	5	2	2	5	2	2	1	1	3	1	4	1	1	1	1	3
* Genotype data were taken from our previous study.25
** Genotype data of 12 individuals out of 57 commercial quail were taken from our previous study.24
