# Supplementary material for: Genetic Divergence in Domestic Japanese Quail Inferred from Mitochondrial DNA D-Loop and Microsatellite Markers
Source: PLoS One. 2017 Jan 20;12(1):e0169978. doi: 10.1371/journal.pone.0169978 (PMC5249226; doi:10.1371/journal.pone.0169978)
Supplement: S6 Table — (XLSX) [file pone.0169978.s009.xlsx]

## Sheet: Sheet1
Summary of Chi-Square Tests for Hardy-Weinberg Equilibrium
Data Sheet	各野生集団で最低１サンプル増幅があるマーカーのみ(Conve)
Data Title
No. Loci	23
No. Samples	512
No. Pops.	17
Pop	Locus	DF	ChiSq	Prob	Signif
LWC	NGJ0004	1	1.79982	0.179735	ns
LWC	NGJ0008	1	4.35397	0.0369227	*
LWC	NGJ0011	1	0.15625	0.692633	ns
LWC	NGJ0012	Monomorphic
LWC	NGJ0013	3	6.34335	0.0960492	ns
LWC	NGJ0015	1	0.0159794	0.899408	ns
LWC	NGJ0017	1	0.0624	0.802742	ns
LWC	NGJ0018	1	0.0558788	0.813132	ns
LWC	NGJ0022	1	1.45125	0.228328	ns
LWC	NGJ0024	3	3.77778	0.286482	ns
LWC	NGJ0025	3	2.04598	0.562918	ns
LWC	NGJ0026	3	1.68149	0.641056	ns
LWC	NGJ0028	6	1.84615	0.93329	ns
LWC	NGJ0030	3	4.3375	0.227251	ns
LWC	NGJ0032	3	1.01659	0.797237	ns
LWC	NGJ0035	Monomorphic
LWC	NGJ0036	6	9.76323	0.134983	ns
LWC	NGJ0040	Monomorphic
LWC	NGJ0043	1	0.276704	0.59887	ns
LWC	NGJ0044	1	0.493827	0.482225	ns
LWC	NGJ0045	Monomorphic
LWC	NGJ0050	6	86.4399	1.66051e-16	***
LWC	NGJ0039	6	91.8882	1.22763e-17	***
Quv	NGJ0004	1	0.0262985	0.871173	ns
Quv	NGJ0008	1	2.05745	0.151463	ns
Quv	NGJ0011	1	0.0607185	0.805364	ns
Quv	NGJ0012	Monomorphic
Quv	NGJ0013	3	4.67504	0.197198	ns
Quv	NGJ0015	Monomorphic
Quv	NGJ0017	1	8.97507	0.00273688	**
Quv	NGJ0018	3	40.0277	1.0512e-08	***
Quv	NGJ0022	3	8.59816	0.0351393	*
Quv	NGJ0024	3	11.0332	0.0115479	*
Quv	NGJ0025	1	0.381494	0.536805	ns
Quv	NGJ0026	1	0.0262985	0.871173	ns
Quv	NGJ0028	3	4.39638	0.221722	ns
Quv	NGJ0030	3	41.4381	5.27942e-09	***
Quv	NGJ0032	3	2.74548	0.432553	ns
Quv	NGJ0035	Monomorphic
Quv	NGJ0036	3	23.8561	2.67695e-05	***
Quv	NGJ0040	Monomorphic
Quv	NGJ0043	3	7.82385	0.0497959	*
Quv	NGJ0044	1	0.0262985	0.871173	ns
Quv	NGJ0045	Monomorphic
Quv	NGJ0050	15	71.8938	2.04992e-09	***
Quv	NGJ0039	1	39	4.23806e-10	***
RWNE	NGJ0004	Monomorphic
RWNE	NGJ0008	1	0.177778	0.67329	ns
RWNE	NGJ0011	Monomorphic
RWNE	NGJ0012	Monomorphic
RWNE	NGJ0013	1	1.74375	0.186664	ns
RWNE	NGJ0015	1	0.0796593	0.77776	ns
RWNE	NGJ0017	1	0.251437	0.616065	ns
RWNE	NGJ0018	1	0.779539	0.377282	ns
RWNE	NGJ0022	Monomorphic
RWNE	NGJ0024	1	3.6	0.0577796	ns
RWNE	NGJ0025	Monomorphic
RWNE	NGJ0026	1	0.779539	0.377282	ns
RWNE	NGJ0028	1	0.367799	0.544207	ns
RWNE	NGJ0030	Monomorphic
RWNE	NGJ0032	Monomorphic
RWNE	NGJ0035	1	5.11616	0.023704	*
RWNE	NGJ0036	1	0.177778	0.67329	ns
RWNE	NGJ0040	Monomorphic
RWNE	NGJ0043	1	0.0607185	0.805364	ns
RWNE	NGJ0044	Monomorphic
RWNE	NGJ0045	Monomorphic
RWNE	NGJ0050	6	49.8246	5.09755e-09	***
RWNE	NGJ0039	Monomorphic
WE	NGJ0004	1	0.0500565	0.822965	ns
WE	NGJ0008	3	0.192901	0.978727	ns
WE	NGJ0011	3	3.61111	0.306635	ns
WE	NGJ0012	1	0.293878	0.587746	ns
WE	NGJ0013	3	5.02405	0.170044	ns
WE	NGJ0015	10	54.1069	4.63475e-08	***
WE	NGJ0017	1	1.8874	0.169495	ns
WE	NGJ0018	1	3.22368	0.0725801	ns
WE	NGJ0022	1	0.850694	0.356356	ns
WE	NGJ0024	6	6.88333	0.331771	ns
WE	NGJ0025	3	0.893536	0.826987	ns
WE	NGJ0026	1	0.0694444	0.792147	ns
WE	NGJ0028	3	6.71775	0.0814593	ns
WE	NGJ0030	3	8.49568	0.0368048	*
WE	NGJ0032	3	4.66328	0.19818	ns
WE	NGJ0035	1	0.00640923	0.936191	ns
WE	NGJ0036	10	11.5881	0.313565	ns
WE	NGJ0040	Monomorphic
WE	NGJ0043	3	4.44444	0.2173	ns
WE	NGJ0044	Monomorphic
WE	NGJ0045	Monomorphic
WE	NGJ0050	15	42.1842	0.000210544	***
WE	NGJ0039	6	71.4756	2.03606e-13	***
AWE	NGJ0004	3	17.889	0.000463656	***
AWE	NGJ0008	1	0.276704	0.59887	ns
AWE	NGJ0011	1	0.493827	0.482225	ns
AWE	NGJ0012	1	0.262966	0.60809	ns
AWE	NGJ0013	3	3.68342	0.297741	ns
AWE	NGJ0015	6	55.0657	4.4961e-10	***
AWE	NGJ0017	Monomorphic
AWE	NGJ0018	1	0.00476033	0.944993	ns
AWE	NGJ0022	1	0.12517	0.723494	ns
AWE	NGJ0024	3	2.29992	0.512535	ns
AWE	NGJ0025	1	2.73609	0.0981043	ns
AWE	NGJ0026	3	3.08789	0.378271	ns
AWE	NGJ0028	6	4.46778	0.61364	ns
AWE	NGJ0030	10	48.3071	5.45462e-07	***
AWE	NGJ0032	1	9.83307	0.00171402	**
AWE	NGJ0035	1	0.0153787	0.901307	ns
AWE	NGJ0036	6	6.83646	0.336236	ns
AWE	NGJ0040	1	3.11988	0.0773426	ns
AWE	NGJ0043	1	0.422359	0.515762	ns
AWE	NGJ0044	1	5.01736	0.0250944	*
AWE	NGJ0045	Monomorphic
AWE	NGJ0050	15	55.1351	1.69486e-06	***
AWE	NGJ0039	Monomorphic
AMRP	NGJ0004	1	0.64273	0.422724	ns
AMRP	NGJ0008	Monomorphic
AMRP	NGJ0011	Monomorphic
AMRP	NGJ0012	Monomorphic
AMRP	NGJ0013	Monomorphic
AMRP	NGJ0015	1	0.647934	0.420852	ns
AMRP	NGJ0017	Monomorphic
AMRP	NGJ0018	3	40.4646	8.49314e-09	***
AMRP	NGJ0022	Monomorphic
AMRP	NGJ0024	1	0.0396321	0.842202	ns
AMRP	NGJ0025	1	0.0335123	0.854748	ns
AMRP	NGJ0026	1	1.74375	0.186664	ns
AMRP	NGJ0028	1	3.3582	0.0668712	ns
AMRP	NGJ0030	1	0.0558788	0.813132	ns
AMRP	NGJ0032	1	0.12517	0.723494	ns
AMRP	NGJ0035	Monomorphic
AMRP	NGJ0036	1	0.816327	0.366256	ns
AMRP	NGJ0040	Monomorphic
AMRP	NGJ0043	1	0.31201	0.576449	ns
AMRP	NGJ0044	Monomorphic
AMRP	NGJ0045	Monomorphic
AMRP	NGJ0050	3	40	1.06551e-08	***
AMRP	NGJ0039	1	40	2.53963e-10	***
rbTKP	NGJ0004	1	0.745377	0.387944	ns
rbTKP	NGJ0008	3	4.08904	0.252008	ns
rbTKP	NGJ0011	Monomorphic
rbTKP	NGJ0012	Monomorphic
rbTKP	NGJ0013	Monomorphic
rbTKP	NGJ0015	Monomorphic
rbTKP	NGJ0017	1	0.110803	0.739231	ns
rbTKP	NGJ0018	Monomorphic
rbTKP	NGJ0022	Monomorphic
rbTKP	NGJ0024	1	7.34694	0.0067177	**
rbTKP	NGJ0025	1	5.75505	0.0164413	*
rbTKP	NGJ0026	Monomorphic
rbTKP	NGJ0028	Monomorphic
rbTKP	NGJ0030	1	0.611382	0.434268	ns
rbTKP	NGJ0032	1	0.444826	0.504802	ns
rbTKP	NGJ0035	Monomorphic
rbTKP	NGJ0036	3	1.29715	0.729809	ns
rbTKP	NGJ0040	Monomorphic
rbTKP	NGJ0043	Monomorphic
rbTKP	NGJ0044	Monomorphic
rbTKP	NGJ0045	Monomorphic
rbTKP	NGJ0050	1	39	4.23806e-10	***
rbTKP	NGJ0039	Monomorphic
NIES-L	NGJ0004	3	10.6664	0.0136735	*
NIES-L	NGJ0008	1	0.172336	0.678044	ns
NIES-L	NGJ0011	1	0.408163	0.522903	ns
NIES-L	NGJ0012	Monomorphic
NIES-L	NGJ0013	Monomorphic
NIES-L	NGJ0015	Monomorphic
NIES-L	NGJ0017	Monomorphic
NIES-L	NGJ0018	6	11.4698	0.0748964	ns
NIES-L	NGJ0022	Monomorphic
NIES-L	NGJ0024	1	2.8125	0.0935325	ns
NIES-L	NGJ0025	1	0.246914	0.619257	ns
NIES-L	NGJ0026	1	0.725624	0.394305	ns
NIES-L	NGJ0028	Monomorphic
NIES-L	NGJ0030	3	0.0554017	0.996589	ns
NIES-L	NGJ0032	3	25.9211	9.90721e-06	***
NIES-L	NGJ0035	Monomorphic
NIES-L	NGJ0036	Monomorphic
NIES-L	NGJ0040	1	0.314101	0.575175	ns
NIES-L	NGJ0043	6	5.48406	0.483386	ns
NIES-L	NGJ0044	1	0.0131492	0.908707	ns
NIES-L	NGJ0045	Monomorphic
NIES-L	NGJ0050	21	41.0909	0.00546368	**
NIES-L	NGJ0039	Monomorphic
JD	NGJ0004	3	1.65664	0.646616	ns
JD	NGJ0008	1	0.117551	0.731706	ns
JD	NGJ0011	3	3.14745	0.369446	ns
JD	NGJ0012	3	1.2544	0.739989	ns
JD	NGJ0013	6	3.78125	0.706251	ns
JD	NGJ0015	10	10.9912	0.358205	ns
JD	NGJ0017	3	16.1975	0.00103299	**
JD	NGJ0018	Monomorphic
JD	NGJ0022	Monomorphic
JD	NGJ0024	6	6.50272	0.369289	ns
JD	NGJ0025	3	2.30938	0.510726	ns
JD	NGJ0026	3	1.18878	0.755698	ns
JD	NGJ0028	1	2.93878	0.0864763	ns
JD	NGJ0030	1	0.138734	0.709543	ns
JD	NGJ0032	6	5.13113	0.527109	ns
JD	NGJ0035	1	3.2606	0.070963	ns
JD	NGJ0036	1	0.259174	0.610689	ns
JD	NGJ0040	Monomorphic
JD	NGJ0043	1	0.0711111	0.789726	ns
JD	NGJ0044	Monomorphic
JD	NGJ0045	Monomorphic
JD	NGJ0050	10	19.3333	0.0362275	*
JD	NGJ0039	1	0.0166493	0.897332	ns
JW	NGJ0004	3	0.831025	0.842033	ns
JW	NGJ0008	1	0.75	0.386476	ns
JW	NGJ0011	3	3.46667	0.325111	ns
JW	NGJ0012	3	3.07592	0.380068	ns
JW	NGJ0013	6	6.31837	0.388487	ns
JW	NGJ0015	6	2	0.919699	ns
JW	NGJ0017	1	8.11259	0.00439588	**
JW	NGJ0018	1	1.33333	0.248213	ns
JW	NGJ0022	Monomorphic
JW	NGJ0024	3	1.47	0.689211	ns
JW	NGJ0025	1	0.244898	0.620691	ns
JW	NGJ0026	1	0.00979592	0.921159	ns
JW	NGJ0028	Monomorphic
JW	NGJ0030	3	6.76148	0.0799015	ns
JW	NGJ0032	3	2.33333	0.506165	ns
JW	NGJ0035	1	1.65551	0.198211	ns
JW	NGJ0036	1	0.1875	0.665006	ns
JW	NGJ0040	1	0.831025	0.361976	ns
JW	NGJ0043	3	0.244898	0.970035	ns
JW	NGJ0044	Monomorphic
JW	NGJ0045	Monomorphic
JW	NGJ0050	6	12.0196	0.0615332	ns
JW	NGJ0039	3	24	2.498e-05	***
Estonia	NGJ0004	Monomorphic
Estonia	NGJ0008	1	1.5	0.220671	ns
Estonia	NGJ0011	1	0.666667	0.414216	ns
Estonia	NGJ0012	Monomorphic
Estonia	NGJ0013	1	0.666667	0.414216	ns
Estonia	NGJ0015	1	6	0.0143059	*
Estonia	NGJ0017	Monomorphic
Estonia	NGJ0018	1	0.00489796	0.944205	ns
Estonia	NGJ0022	Monomorphic
Estonia	NGJ0024	1	1.85185	0.173568	ns
Estonia	NGJ0025	1	1.85185	0.173568	ns
Estonia	NGJ0026	Monomorphic
Estonia	NGJ0028	Monomorphic
Estonia	NGJ0030	Monomorphic
Estonia	NGJ0032	1	0.666667	0.414216	ns
Estonia	NGJ0035	Monomorphic
Estonia	NGJ0036	1	0.24	0.624206	ns
Estonia	NGJ0040	Monomorphic
Estonia	NGJ0043	1	3.06122	0.0801812	ns
Estonia	NGJ0044	1	0.00489796	0.944205	ns
Estonia	NGJ0045	Monomorphic
Estonia	NGJ0050	1	6	0.0143059	*
Estonia	NGJ0039	Monomorphic
NIES-Br	NGJ0004	6	8.82292	0.183785	ns
NIES-Br	NGJ0008	1	0.930411	0.334756	ns
NIES-Br	NGJ0011	Monomorphic
NIES-Br	NGJ0012	3	3.2011	0.361646	ns
NIES-Br	NGJ0013	1	2.64412	0.103934	ns
NIES-Br	NGJ0015	3	21.0365	0.000103457	***
NIES-Br	NGJ0017	3	19.6379	0.000201741	***
NIES-Br	NGJ0018	6	7.2437	0.298897	ns
NIES-Br	NGJ0022	1	2.73843	0.0979612	ns
NIES-Br	NGJ0024	3	2.9327	0.402118	ns
NIES-Br	NGJ0025	3	3.3843	0.336081	ns
NIES-Br	NGJ0026	3	0.30787	0.958542	ns
NIES-Br	NGJ0028	Monomorphic
NIES-Br	NGJ0030	6	2.43529	0.875638	ns
NIES-Br	NGJ0032	15	21.2391	0.129363	ns
NIES-Br	NGJ0035	3	0.781607	0.853861	ns
NIES-Br	NGJ0036	Monomorphic
NIES-Br	NGJ0040	6	4.63649	0.591207	ns
NIES-Br	NGJ0043	6	6.91465	0.328813	ns
NIES-Br	NGJ0044	3	8.23048	0.041481	*
NIES-Br	NGJ0045	Monomorphic
NIES-Br	NGJ0050	36	63.2333	0.00334722	**
NIES-Br	NGJ0039	1	7.21345	0.00723594	**
NIES-Fr	NGJ0004	1	1.35111	0.245084	ns
NIES-Fr	NGJ0008	1	0.515503	0.472766	ns
NIES-Fr	NGJ0011	1	6.46528	0.0110002	*
NIES-Fr	NGJ0012	Monomorphic
NIES-Fr	NGJ0013	1	0.996253	0.318219	ns
NIES-Fr	NGJ0015	Monomorphic
NIES-Fr	NGJ0017	Monomorphic
NIES-Fr	NGJ0018	Monomorphic
NIES-Fr	NGJ0022	1	0.655306	0.418222	ns
NIES-Fr	NGJ0024	1	0.0124918	0.911008	ns
NIES-Fr	NGJ0025	1	0.968783	0.324984	ns
NIES-Fr	NGJ0026	1	0.0138787	0.90622	ns
NIES-Fr	NGJ0028	1	3.15364	0.075758	ns
NIES-Fr	NGJ0030	1	0.0138787	0.90622	ns
NIES-Fr	NGJ0032	6	6.74395	0.345177	ns
NIES-Fr	NGJ0035	Monomorphic
NIES-Fr	NGJ0036	Monomorphic
NIES-Fr	NGJ0040	Monomorphic
NIES-Fr	NGJ0043	Monomorphic
NIES-Fr	NGJ0044	Monomorphic
NIES-Fr	NGJ0045	Monomorphic
NIES-Fr	NGJ0050	3	9.0202	0.0290235	*
NIES-Fr	NGJ0039	1	0.0138787	0.90622	ns
NIES-Hn	NGJ0004	10	9.09266	0.523333	ns
NIES-Hn	NGJ0008	6	5.23772	0.513705	ns
NIES-Hn	NGJ0011	3	3.15848	0.367831	ns
NIES-Hn	NGJ0012	1	1.61184	0.204233	ns
NIES-Hn	NGJ0013	6	34.5074	5.3676e-06	***
NIES-Hn	NGJ0015	3	3.48894	0.3222	ns
NIES-Hn	NGJ0017	6	26.9167	0.000150106	***
NIES-Hn	NGJ0018	3	3.4022	0.333669	ns
NIES-Hn	NGJ0022	Monomorphic
NIES-Hn	NGJ0024	1	0.00204061	0.963969	ns
NIES-Hn	NGJ0025	Monomorphic
NIES-Hn	NGJ0026	3	5.97463	0.112851	ns
NIES-Hn	NGJ0028	3	17.4213	0.000578833	***
NIES-Hn	NGJ0030	3	2.04298	0.563535	ns
NIES-Hn	NGJ0032	10	3.85057	0.953837	ns
NIES-Hn	NGJ0035	Monomorphic
NIES-Hn	NGJ0036	6	13.9449	0.0302577	*
NIES-Hn	NGJ0040	1	0.622837	0.429995	ns
NIES-Hn	NGJ0043	1	0.0554017	0.813917	ns
NIES-Hn	NGJ0044	1	2.99022	0.0837687	ns
NIES-Hn	NGJ0045	Monomorphic
NIES-Hn	NGJ0050	3	6.17672	0.103322	ns
NIES-Hn	NGJ0039	Monomorphic
W	NGJ0004	6	8.41071	0.20953	ns
W	NGJ0008	3	5.57037	0.13449	ns
W	NGJ0011	6	4.86424	0.56134	ns
W	NGJ0012	3	1.94737	0.583402	ns
W	NGJ0013	10	11.8187	0.297377	ns
W	NGJ0015	3	39.2322	1.5498e-08	***
W	NGJ0017	3	1.64366	0.649532	ns
W	NGJ0018	6	7.67203	0.263129	ns
W	NGJ0022	3	6.84392	0.0770425	ns
W	NGJ0024	15	13.1612	0.589852	ns
W	NGJ0025	6	8.98214	0.174585	ns
W	NGJ0026	6	3.95433	0.682857	ns
W	NGJ0028	10	15.6331	0.110629	ns
W	NGJ0030	10	7.82222	0.646197	ns
W	NGJ0032	21	16.2907	0.753104	ns
W	NGJ0035	3	1.89388	0.594722	ns
W	NGJ0036	6	4.17234	0.653367	ns
W	NGJ0040	6	3.28402	0.772447	ns
W	NGJ0043	10	7.96012	0.632732	ns
W	NGJ0044	1	0.493827	0.482225	ns
W	NGJ0045	Monomorphic
W	NGJ0050	15	38.2465	0.000829597	***
W	NGJ0039	3	35.753	8.44517e-08	***
commercial	NGJ0004	15	15.7008	0.402209	ns
commercial	NGJ0008	6	62.2756	1.55043e-11	***
commercial	NGJ0011	10	17.711	0.0600391	ns
commercial	NGJ0012	6	0.243951	0.999724	ns
commercial	NGJ0013	21	13.8355	0.876562	ns
commercial	NGJ0015	10	36.8781	5.9407e-05	***
commercial	NGJ0017	6	3.99856	0.676871	ns
commercial	NGJ0018	6	7.63098	0.266404	ns
commercial	NGJ0022	3	1.85152	0.603788	ns
commercial	NGJ0024	28	52.4508	0.00340205	**
commercial	NGJ0025	21	22.6745	0.361578	ns
commercial	NGJ0026	21	26.8125	0.177146	ns
commercial	NGJ0028	28	82.2511	3.06995e-07	***
commercial	NGJ0030	55	41.735	0.906365	ns
commercial	NGJ0032	36	33.556	0.585389	ns
commercial	NGJ0035	6	3.73724	0.712184	ns
commercial	NGJ0036	10	17.7564	0.059215	ns
commercial	NGJ0040	10	40.972	1.14136e-05	***
commercial	NGJ0043	21	17.469	0.682316	ns
commercial	NGJ0044	3	1.1172	0.772924	ns
commercial	NGJ0045	Monomorphic
commercial	NGJ0050	45	85.4529	0.000259074	***
commercial	NGJ0039	6	74.7407	4.3402e-14	***
wild	NGJ0004	15	25.48	0.0438569	*
wild	NGJ0008	6	4.72262	0.579849	ns
wild	NGJ0011	45	47.7111	0.363082	ns
wild	NGJ0012	6	9.46488	0.149072	ns
wild	NGJ0013	6	3.66667	0.721679	ns
wild	NGJ0015	6	4.27859	0.639032	ns
wild	NGJ0017	1	0.11	0.740144	ns
wild	NGJ0018	10	21.9093	0.0155736	*
wild	NGJ0022	1	0.0414201	0.838729	ns
wild	NGJ0024	10	11.1111	0.348927	ns
wild	NGJ0025	15	20.9846	0.137322	ns
wild	NGJ0026	10	10.2744	0.416754	ns
wild	NGJ0028	6	18.36	0.00539278	**
wild	NGJ0030	28	42.6667	0.0374738	*
wild	NGJ0032	10	28.9835	0.00125375	**
wild	NGJ0035	15	46.9725	3.71946e-05	***
wild	NGJ0036	10	21.89	0.0156749	*
wild	NGJ0040	6	12.1224	0.0592922	ns
wild	NGJ0043	21	19.5	0.553099	ns
wild	NGJ0044	3	5.10204	0.164476	ns
wild	NGJ0045	Monomorphic
wild	NGJ0050	15	14.2857	0.50398	ns
wild	NGJ0039	6	29.6556	4.57002e-05	***
Key: ns=not significant, * P<0.05, ** P<0.01, *** P<0.001
Tsushima	NGJ0004	1	0.222222	0.637352	ns
Tsushima	NGJ0008	3	2	0.572407	ns
Tsushima	NGJ0011	1	0.222222	0.637352	ns
Tsushima	NGJ0012	3	2	0.572407	ns
Tsushima	NGJ0013	1	0.222222	0.637352	ns
Tsushima	NGJ0015	3	2	0.572407	ns
Tsushima	NGJ0017	Monomorphic
Tsushima	NGJ0018	3	2	0.572407	ns
Tsushima	NGJ0022	Monomorphic
Tsushima	NGJ0024	1	0.222222	0.637352	ns
Tsushima	NGJ0025	Monomorphic
Tsushima	NGJ0026	6	6	0.42319	ns
Tsushima	NGJ0028	1	2	0.157299	ns
Tsushima	NGJ0030	6	6	0.42319	ns
Tsushima	NGJ0032	1	2	0.157299	ns
Tsushima	NGJ0035	3	4	0.261464	ns
Tsushima	NGJ0036	Monomorphic
Tsushima	NGJ0040	1	0.222222	0.637352	ns
Tsushima	NGJ0043	3	4	0.261464	ns
Tsushima	NGJ0044	1	0.222222	0.637352	ns
Tsushima	NGJ0045	Monomorphic
Tsushima	NGJ0050	6	6	0.42319	ns
Tsushima	NGJ0039	1	2	0.157299	ns
Honshu	NGJ0004	10	21.375	0.0186252	*
Honshu	NGJ0008	3	1.77778	0.619783	ns
Honshu	NGJ0011	36	40.48	0.279131	ns
Honshu	NGJ0012	1	0.375	0.540291	ns
Honshu	NGJ0013	3	0.75	0.861385	ns
Honshu	NGJ0015	3	1.64084	0.650165	ns
Honshu	NGJ0017	1	0.3125	0.57615	ns
Honshu	NGJ0018	6	13.7751	0.0322513	*
Honshu	NGJ0022	Monomorphic
Honshu	NGJ0024	Monomorphic
Honshu	NGJ0025	10	13.75	0.184703	ns
Honshu	NGJ0026	3	6	0.11161	ns
Honshu	NGJ0028	6	10.5556	0.103123	ns
Honshu	NGJ0030	10	15.5556	0.113082	ns
Honshu	NGJ0032	3	12	0.00738316	**
Honshu	NGJ0035	6	10.3911	0.109119	ns
Honshu	NGJ0036	10	12.5	0.252985	ns
Honshu	NGJ0040	1	3	0.0832645	ns
Honshu	NGJ0043	3	0.75	0.861385	ns
Honshu	NGJ0044	1	2	0.157299	ns
Honshu	NGJ0045	Monomorphic
Honshu	NGJ0050	3	4	0.261464	ns
Honshu	NGJ0039	6	22.3056	0.00106577	**
Liaodong	NGJ0004	1	2	0.157299	ns
Liaodong	NGJ0008	1	2	0.157299	ns
Liaodong	NGJ0011	1	2	0.157299	ns
Liaodong	NGJ0012	Monomorphic
Liaodong	NGJ0013	Monomorphic
Liaodong	NGJ0015	1	0.138889	0.709388	ns
Liaodong	NGJ0017	Monomorphic
Liaodong	NGJ0018	1	0.3125	0.57615	ns
Liaodong	NGJ0022	1	0.222222	0.637352	ns
Liaodong	NGJ0024	3	4	0.261464	ns
Liaodong	NGJ0025	6	5.625	0.466479	ns
Liaodong	NGJ0026	3	4	0.261464	ns
Liaodong	NGJ0028	Monomorphic
Liaodong	NGJ0030	Monomorphic
Liaodong	NGJ0032	1	1	0.317311	ns
Liaodong	NGJ0035	3	6	0.11161	ns
Liaodong	NGJ0036	Monomorphic
Liaodong	NGJ0040	Monomorphic
Liaodong	NGJ0043	1	1	0.317311	ns
Liaodong	NGJ0044	Monomorphic
Liaodong	NGJ0045	Monomorphic
Liaodong	NGJ0050	1	0.12	0.729034	ns
Liaodong	NGJ0039	6	6.66667	0.352776	ns

## Sheet: Sheet2
S6 Table. The chi-square test for Hardy-Weinberg equilibrium and fixation index (F)
Line & Population	Hardy Weinberg equilibrium																							F†
	NGJ0004	NGJ0008	NGJ0011	NGJ0012	NGJ0013	NGJ0015	NGJ0017	NGJ0018	NGJ0022	NGJ0024	NGJ0025	NGJ0026	NGJ0028	NGJ0030	NGJ0032	NGJ0035	NGJ0036	NGJ0039	NGJ0040	NGJ0043	NGJ0044	NGJ0045	NGJ0050
LWC	ns	*	ns	mono	ns	ns	ns	ns	ns	ns	ns	ns	ns	ns	ns	mono	ns	***	mono	ns	ns	mono	***	-0.0600954
Quv	ns	ns	ns	mono	ns	mono	**	***	*	*	ns	ns	ns	***	ns	mono	***	***	mono	*	ns	mono	***	0.153043
RWN	mono	ns	mono	mono	ns	ns	ns	ns	mono	ns	mono	ns	ns	mono	mono	*	ns	mono	mono	ns	mono	mono	***	-0.106697
WE	ns	ns	ns	ns	ns	***	ns	ns	ns	ns	ns	ns	ns	*	ns	ns	ns	***	mono	ns	mono	mono	***	0.038615
AWE	***	ns	ns	ns	ns	***	mono	ns	ns	ns	ns	ns	ns	***	**	ns	ns	mono	ns	ns	*	mono	***	-0.0435071
AMRP	ns	mono	mono	mono	mono	ns	mono	***	mono	ns	ns	ns	ns	ns	ns	mono	ns	***	mono	ns	mono	mono	***	0.0143114
rb-TKP	ns	ns	mono	mono	mono	mono	ns	mono	mono	**	*	mono	mono	ns	ns	mono	ns	mono	mono	mono	mono	mono	***	-0.192676
NIES-L	*	ns	ns	mono	mono	mono	mono	ns	mono	ns	ns	ns	mono	ns	***	mono	mono	mono	ns	ns	ns	mono	**	-0.00418418
JD	ns	ns	ns	ns	ns	ns	**	mono	mono	ns	ns	ns	ns	ns	ns	ns	ns	ns	mono	ns	mono	mono	*	0.0895649
JW	ns	ns	ns	ns	ns	ns	**	ns	mono	ns	ns	ns	mono	ns	ns	ns	ns	***	ns	ns	mono	mono	ns	0.00208895
Estonia	mono	ns	ns	mono	ns	*	mono	ns	mono	ns	ns	mono	mono	mono	ns	mono	ns	mono	mono	ns	ns	mono	*	-0.0578042
NIES-Br	ns	ns	mono	ns	ns	***	***	ns	ns	ns	ns	ns	mono	ns	ns	ns	mono	**	ns	ns	*	mono	**	0.044902
NIES-Fr	ns	ns	*	mono	ns	mono	mono	mono	ns	ns	ns	ns	ns	ns	ns	mono	mono	ns	mono	mono	mono	mono	*	-0.0767839
NIES-Hn	ns	ns	ns	ns	***	ns	***	ns	mono	ns	mono	ns	***	ns	ns	mono	*	mono	ns	ns	ns	mono	ns	0.0072633
W	ns	ns	ns	ns	ns	***	ns	ns	ns	ns	ns	ns	ns	ns	ns	ns	ns	***	ns	ns	ns	mono	***	0.0439991
commercial	ns	***	ns	ns	ns	***	ns	ns	ns	**	ns	ns	***	ns	ns	ns	ns	***	***	ns	ns	mono	***	0.072598
Tsuhima Is.	ns	ns	ns	ns	ns	ns	mono	ns	mono	ns	mono	ns	ns	ns	ns	ns	mono	ns	ns	ns	mono	ns	ns	-0.333333
Honshu	*	ns	ns	ns	ns	ns	ns	*	mono	mono	ns	ns	ns	ns	**	ns	ns	ns	ns	ns	mono	ns	**	0.292895
the Liaodong peninsula	ns	ns	ns	mono	mono	ns	mono	ns	ns	ns	ns	ns	mono	mono	ns	ns	mono	mono	ns	mono	mono	ns	ns	-0.22308
mono = monomorphic
ns = not significant
* P < 0.05
** P < 0.01
*** P < 0.001
†F = 1-Ho/He
